# Supplementary material for: Development and Evaluation of a Smartphone App-Based Rapid 25-Hydroxy Vitamin D Test
Source: Diagnostics (Basel). 2025 Nov 18;15(22):2916. doi: 10.3390/diagnostics15222916 (PMC12651333; doi:10.3390/diagnostics15222916)
Supplement: Supplementary file 1 [file diagnostics-15-02916-s001.zip]

Archive with 1 entries (1 files):
- diagnostics-3958425-supplementary.pdf
